# Supplementary material for: Tailoring Metal–Oxide Interfaces via Selectively CeO2-Decorated Pd Nanocatalysts with Enhanced Catalytic Performance
Source: Nanomaterials (Basel). 2025 Jan 27;15(3):197. doi: 10.3390/nano15030197 (PMC11820916; doi:10.3390/nano15030197)
Supplement: Supplementary file 1 [file nanomaterials-15-00197-s001.zip]

Archive with 1 entries (1 files):
- nanomaterials-3430303-supplementary.pdf
